# Supplementary material for: Mapping the spreading routes of lymphatic metastases in human colorectal cancer
Source: Nat Commun. 2020 Apr 24;11:1993. doi: 10.1038/s41467-020-15886-6 (PMC7181746; doi:10.1038/s41467-020-15886-6)
Supplement: Supplementary file 3 — Supplementary Data 1 [file 41467_2020_15886_MOESM3_ESM.xlsx]

## Sheet: Clinical information
Supplementary Data 1: Clinical and sampling information of 10 CRC patients
Patient_ID	Sex	Age	Smoking/Drinking	Stage at CRC diagnosis	Grade	Venous invasion	Perineural involvement	Tumor deposit	Tumor location	Distant metastasis at diagnosis	Microsatellite instability
Patient_2	Female	56	NO	T3N2bM0/III C	Moderately	YES	YES	NO	Rectum	NO	NO
Patient_6	Male	65	NO	T4aN2bM0/III C	Moderately to poorly	NO	NO	NO	Rectum	NO	NO
Patient_7	Female	74	NO	T4aN2bM0/III C	Poorly	YES	YES	NO	Descending colon	NO	NO
Patient_8	Female	57	NO	T3N2bM0/III C	Moderately	NO	YES	NO	Sigmoid colon	NO	NO
Patient_9	Male	53	Former smoking and current drinking	T3N2aM1/IV	Moderately	NO	NO	YES	Sigmoid colon	Liver	NO
Patient_10	Female	63	NO	T4aN2bM1/IV	Moderately to poorly	YES	YES	YES	Sigmoid colon	Liver	NO
Patient_11	Female	48	No smoking and current drinking	T3N1bM1/IV	Moderately	YES	NO	YES	Sigmoid colon	Liver	NO
Patient_12	Male	74	Current smoking and drinking	T4aN2aM0/III C	Moderately to poorly	NO	YES	NO	Sigmoid colon	NO	NO
Patient_14	Female	66	NO	T3N2aM0/III B	Moderately to poorly	YES	YES	YES	Sigmoid colon	NO	NO
Patient_15	Male	42	NO	T4aN2aM0/III C	Moderately	NO	YES	NO	Descending colon	NO	NO

## Sheet: Sampling information
Supplementary Data 1: Clinical and sampling information of 10 CRC patients
Sample Location	Patient_2	Patient_6	Patient_7	Patient_8	Patient_9	Patient_10	Patient_11	Patient_12	Patient_14	Patient_15	SUM
Primary tumor	2	2	2	2	2	2	2	4	5	5	28
Paracolic LNM	6	2	5	7	5	0	2	2	0	3	32
Intermediate LNM	2	4	2	2	1	2	0	0	4	1	18
Central LNM	0	0	0	1	0	1	0	2	1	0	5
Liver Metastasis	0	0	0	0	3	6	2	0	0	0	11
Normal	1	1	1	1	1	1	1	1	1	1	10
Sum of LNMs successfully sequenced	8	6	7	10	6	3	2	4	5	4	55
Sum of all samples (tumors and normal)	11	9	10	13	12	12	7	9	11	10	104
No. of lymph nodes collected in the surgery (all examined)	30	18	22	32	45	14	15	34	21	26	257
No. of LNMs detected in this patient (tumor cell positive)	11	13	7	14	6	9	3	4	5	4	76
No. of LNMs successfully sequenced in this patient	8	6	7	10	6	3	2	4	5	4	55
Percentage of LNMs successfully sequenced in this study	0.727273	0.461538	1	0.714286	1	0.333333	0.666667	1	1	1	0.723684
