# Supplementary material for: Mapping the spreading routes of lymphatic metastases in human colorectal cancer
Source: Nat Commun. 2020 Apr 24;11:1993. doi: 10.1038/s41467-020-15886-6 (PMC7181746; doi:10.1038/s41467-020-15886-6)
Supplement: Supplementary file 4 — Supplementary Data 2 [file 41467_2020_15886_MOESM4_ESM.xlsx]

## Sheet: Depth and tissue
Supplementary Data 2: Tissue type and sequencing depth for 104 samples
Patient_ID	Sample ID	Sequencing Depth	Sample Tissue Type
Patient_2	I4	273.1	Fresh Frozen tissue
Patient_2	I5	319.78	Fresh Frozen tissue
Patient_2	N	247.12	Fresh Frozen tissue
Patient_2	P1	266.27	FFPE
Patient_2	P2	227.53	Fresh Frozen tissue
Patient_2	P3	241.56	Fresh Frozen tissue
Patient_2	P4	313.16	Fresh Frozen tissue
Patient_2	P5	299.32	Fresh Frozen tissue
Patient_2	P7	269.92	Fresh Frozen tissue
Patient_2	T_R1	257.31	Fresh Frozen tissue
Patient_2	T_R2	247.67	Fresh Frozen tissue
Patient_6	I1	333.14	Fresh Frozen tissue
Patient_6	I2	308.84	Fresh Frozen tissue
Patient_6	I3	258.33	Fresh Frozen tissue
Patient_6	I4	333.22	Fresh Frozen tissue
Patient_6	N	257.34	Fresh Frozen tissue
Patient_6	P2	331.3	Fresh Frozen tissue
Patient_6	P4	265.15	Fresh Frozen tissue
Patient_6	T_R1	281.25	Fresh Frozen tissue
Patient_6	T_R2	302.99	Fresh Frozen tissue
Patient_7	I2	187.44	FFPE
Patient_7	I3	278.4	Fresh Frozen tissue
Patient_7	N	316.4	Fresh Frozen tissue
Patient_7	P1	275.42	Fresh Frozen tissue
Patient_7	P4	315.68	Fresh Frozen tissue
Patient_7	P6	277.94	Fresh Frozen tissue
Patient_7	P7	211.75	FFPE
Patient_7	P8	301.01	Fresh Frozen tissue
Patient_7	T_R1	252.75	Fresh Frozen tissue
Patient_7	T_R2	301.32	Fresh Frozen tissue
Patient_8	C1	270.2	Fresh Frozen tissue
Patient_8	I1	285.58	Fresh Frozen tissue
Patient_8	I2	330.39	Fresh Frozen tissue
Patient_8	N	281.71	Fresh Frozen tissue
Patient_8	P2	284.51	Fresh Frozen tissue
Patient_8	P3	259.44	FFPE
Patient_8	P5	215.32	FFPE
Patient_8	P6	261.44	Fresh Frozen tissue
Patient_8	P7	207.29	FFPE
Patient_8	P8	275.39	Fresh Frozen tissue
Patient_8	P9	203.04	FFPE
Patient_8	T_R1	278.9	Fresh Frozen tissue
Patient_8	T_R2	268.27	Fresh Frozen tissue
Patient_9	I2	201.67	FFPE
Patient_9	LM1_R1	239.93	Fresh Frozen tissue
Patient_9	LM2_R1	309.59	Fresh Frozen tissue
Patient_9	LM2_R2	224.42	Fresh Frozen tissue
Patient_9	N	287.8	Fresh Frozen tissue
Patient_9	P1	202.08	FFPE
Patient_9	P13	289.25	Fresh Frozen tissue
Patient_9	P2	97.91	FFPE
Patient_9	P7	319.32	Fresh Frozen tissue
Patient_9	P9	290.09	Fresh Frozen tissue
Patient_9	T_R1	296.4	Fresh Frozen tissue
Patient_9	T_R2	252.97	Fresh Frozen tissue
Patient_10	C1	249.2	FFPE
Patient_10	I1	272.32	Fresh Frozen tissue
Patient_10	I5	333.47	Fresh Frozen tissue
Patient_10	LM1_R1	305.01	Fresh Frozen tissue
Patient_10	LM1_R2	295.25	Fresh Frozen tissue
Patient_10	LM2_R1	286.6	Fresh Frozen tissue
Patient_10	LM2_R2	264.35	Fresh Frozen tissue
Patient_10	LM3_R1	259.85	Fresh Frozen tissue
Patient_10	LM3_R2	328.22	Fresh Frozen tissue
Patient_10	N	299.16	Fresh Frozen tissue
Patient_10	T_R1	153.06	Fresh Frozen tissue
Patient_10	T_R2	297.76	Fresh Frozen tissue
Patient_11	LM1_R1	274.03	Fresh Frozen tissue
Patient_11	LM1_R2	274.33	Fresh Frozen tissue
Patient_11	N	255.68	Fresh Frozen tissue
Patient_11	P2	224.65	Fresh Frozen tissue
Patient_11	P4	266.64	Fresh Frozen tissue
Patient_11	T_R1	301.65	Fresh Frozen tissue
Patient_11	T_R2	274.98	Fresh Frozen tissue
Patient_12	C2	227.49	Fresh Frozen tissue
Patient_12	C4	234.43	Fresh Frozen tissue
Patient_12	N	256.64	Fresh Frozen tissue
Patient_12	P6	228.9	Fresh Frozen tissue
Patient_12	P7	296.7	Fresh Frozen tissue
Patient_12	T_R2	277.12	Fresh Frozen tissue
Patient_12	T_R3	204.17	Fresh Frozen tissue
Patient_12	T_R4	228.91	Fresh Frozen tissue
Patient_12	T_R5	312.25	Fresh Frozen tissue
Patient_14	C1	231.94	Fresh Frozen tissue
Patient_14	I1	222.09	Fresh Frozen tissue
Patient_14	I2	287.48	Fresh Frozen tissue
Patient_14	I3	296.67	Fresh Frozen tissue
Patient_14	I4	305.14	Fresh Frozen tissue
Patient_14	N	276.42	Fresh Frozen tissue
Patient_14	T_R1	257.46	Fresh Frozen tissue
Patient_14	T_R2	257.94	Fresh Frozen tissue
Patient_14	T_R3	259.56	Fresh Frozen tissue
Patient_14	T_R4	261.72	Fresh Frozen tissue
Patient_14	T_R5	236.33	Fresh Frozen tissue
Patient_15	I4	213.83	Fresh Frozen tissue
Patient_15	N	285.48	Fresh Frozen tissue
Patient_15	P1	297.44	Fresh Frozen tissue
Patient_15	P2	237.91	Fresh Frozen tissue
Patient_15	P5	241.75	Fresh Frozen tissue
Patient_15	T_R1	268.82	Fresh Frozen tissue
Patient_15	T_R2	322.5	Fresh Frozen tissue
Patient_15	T_R3	252.04	Fresh Frozen tissue
Patient_15	T_R4	260.87	Fresh Frozen tissue
Patient_15	T_R5	249.33	Fresh Frozen tissue
	Average depth	264.142
	Median depth	263.035

## Sheet: Primers
Supplementary Data 2: Tissue type and sequencing depth for 104 samples
Custom-designed primers randomly selected from the genome to assess the DNA integrity of FFPE samples
List	PCR product size(bp)	Forward	Reverse	Tm (℃)
1	94	GTGATGGAGAAGTCGCTGTC	TGTCCCTGGCTGATTGTGATT	59.64
2	118	GCAGCCCAGGTAAGTAAGGT	TGTTGTCCCTGGCTGATTGT	59.38
3	151	ACAATCACAATCAGCCAGGGA	TCCTCCCTATCTCCCATGTCC	59.64
4	174	CCATGTCCTGAAGGAAAGCAA	TCAGCAGGCAAAGCGGAATA	60.04
5	214	TCCTGGCCAAGGATCTTCCTA	GGGTCAGGAATTTGGGGATTC	59.99
6	219	GAGGCATAGCATTCTGCTCAC	GTGGTTGGGCCAGTCTTTCT	60.18
7	243	GGTCACTCACAGCTGGCATC	TTTACGGGTCAGGAATTTGGGG	60.56
8	323	CAGAGAAGCCAACCTCGGAC	TATGCTAGAGCGGGGCCTAC	60.9
9	355	GGCCAAGACAAATGGGGGAT	CTTCATCCTATCCCTGTGGCA	59.23
10	401	GTTCTGAACTTGGGTTCCCGT	TCACTCTCGCCTATCTGGTGT	60.34
11	426	TCCAGGTCCTTCTCCACCTT	GTCGAGCTTCAGCATGGACT	60.11
12	461	ACCAAAACAAAGGCAGCATCC	GAGTGAGTGGTGAATGGACGG	60.67
13	523	TTTTCTTACCCCGTGACGCA	GTGCAACCCCAAGTGCATAC	59.76
